# Supplementary material for: Sex Differences in Behavior and Learning Abilities in Adult Rats
Source: Life (Basel). 2023 Feb 15;13(2):547. doi: 10.3390/life13020547 (PMC9966297; doi:10.3390/life13020547)
Supplement: Supplementary file 1 [file life-13-00547-s001.zip]

Archive with 1 entries (1 files):
- life-2202002-supplementary-revised.pdf
